# Supplementary material for: Repurposing Conventional Magnetic Functional Agents: A Novel Strategy for Long-Acting, Safe, Magnetically Mediated Precision Oncology
Source: Pharmaceutics. 2026 Mar 2;18(3):319. doi: 10.3390/pharmaceutics18030319 (PMC13028909; doi:10.3390/pharmaceutics18030319)
Supplement: Supplementary file 1 [file pharmaceutics-18-00319-s001.zip]

Archive with 1 entries (1 files):
- pharmaceutics-4079787-supplementary.pdf
